# Supplementary material for: The Unusual Resistance of Avian Defensin AvBD7 to Proteolytic Enzymes Preserves Its Antibacterial Activity
Source: PLoS One. 2016 Aug 25;11(8):e0161573. doi: 10.1371/journal.pone.0161573 (PMC4999073; doi:10.1371/journal.pone.0161573)
Supplement: S1 Table — Results are given by computational analysis of bottom-up mass spectrometry (nanoLC-MS/MS) data. For each identified protein, NCBInr accession number is given. Proteins of interest (defensins and cathepsins) are indicated in red. (XLSX) [file pone.0161573.s003.xlsx]

## Sheet: Geoffrey Bailleul-Suppl_Table1
S1 Table
		Number of Unique Peptides				Number of Total Spectra
Identified Proteins (509)	Accession Number	caecal tonsil	caecum	ileon	jejunum	caecal tonsil	caecum	ileon	jejunum
actin, alpha cardiac muscle 1 proprotein [Homo sapiens]	gi|4885049	18	23	23	22	207	164	129	82
Chain A, Nmr Structure Of Chicken Avbd2 Defensin	gi|385251609	4	5	3	4	157	127	107	144
Chain E, A Crystal Structure Of Trypsin Complexed With Bpti (Bovine Pancreatic Trypsin Inhibitor) By X-RayNEUTRON JOINT REFINEMENT	gi|320089849	7	9	9	9	115	158	87	93
triosephosphate isomerase [Gallus gallus]	gi|45382061	14	22	27	24	61	114	137	130
RecName: Full=Calponin-1; AltName: Full=Calponin, smooth muscle	gi|34978361	17	11	24	18	154	36	108	74
transgelin [Gallus gallus]	gi|45382783	16	23	9	0	160	168	37	0
heat shock protein beta-1 [Gallus gallus]	gi|45384222	7	14	14	10	75	75	79	35
alpha-glucosidase [Homo sapiens]	gi|114159823	4	10	5	4	42	136	57	39
peroxiredoxin-1 [Gallus gallus]	gi|429836849	11	12	15	15	36	50	75	57
filamin-A [Gallus gallus]	gi|45383035	12	31	18	17	40	104	61	48
carbonyl reductase [NADPH] 1 [Gallus gallus]	gi|71895267	5	21	25	20	9	62	85	87
annexin A5 [Gallus gallus]	gi|71895873	18	24	3	27	63	64	5	94
glutathione S-transferase mu 3 [Meleagris gallopavo]	gi|337730623	8	10	14	12	22	37	62	48
PREDICTED: LOW QUALITY PROTEIN: annexin A4-like [Gallus gallus]	gi|513220828	11	17	16	25	37	60	56	87
glutathione S-transferase [Gallus gallus]	gi|49169816	5	6	12	13	13	27	91	90
elongation factor 1-alpha 1 [Gallus gallus]	gi|54020687	6	14	14	16	17	48	57	60
PREDICTED: tubulin alpha-1C chain-like [Pan paniscus]	gi|397511428	11	19	18	12	43	70	50	26
phosphoglycerate mutase 1 [Gallus gallus]	gi|71895985	11	15	12	12	52	64	51	38
PREDICTED: uncharacterized oxidoreductase C663.09c isoform X2 [Gallus gallus]	gi|50753535	6	10	12	14	21	37	70	93
14-3-3 protein epsilon [Homo sapiens]	gi|5803225	9	14	13	12	24	49	45	34
phosphatidylethanolamine-binding protein 1 [Gallus gallus]	gi|310772215	8	10	12	9	37	55	57	39
glyceraldehyde-3-phosphate dehydrogenase [Gallus gallus]	gi|46048961	9	14	11	11	33	80	52	50
tubulin beta-3 chain [Gallus gallus]	gi|153792017	10	16	12	12	40	66	42	39
glutathione S-transferase 2 [Gallus gallus]	gi|46048786	7	8	11	13	23	18	44	41
hematopoietic prostaglandin D synthase [Gallus gallus]	gi|45384344	5	9	9	11	17	44	53	62
apolipoprotein AI	gi|227016	12	11	12	17	32	26	32	45
60 kDa heat shock protein, mitochondrial precursor [Gallus gallus]	gi|61098372	8	8	11	22	18	22	35	81
cysteine and glycine-rich protein 1 [Gallus gallus]	gi|45382597	8	6	8	3	82	47	41	10
14-3-3 protein theta [Gallus gallus]	gi|55741594	9	10	14	10	41	41	57	35
14-3-3 protein beta/alpha [Gallus gallus]	gi|57529350	5	9	13	10	21	40	52	38
calbindin [Gallus gallus]	gi|45382893	7	11	4	14	24	44	6	64
electron-transfer-flavoprotein, alpha polypeptide [Gallus gallus]	gi|71895681	6	13	7	16	9	35	17	60
gallinacin-7 [Gallus gallus]	gi|304282216	3	3	2	2	22	19	18	15
heat shock protein HSP 90-alpha [Gallus gallus]	gi|157954047	6	11	11	11	13	18	32	45
peptidyl-prolyl cis-trans isomerase B precursor [Gallus gallus]	gi|45382027	0	7	8	11	0	20	33	34
putative ribosomal protein S3 [Taeniopygia guttata]	gi|350537143	9	10	13	11	17	22	35	34
PREDICTED: uncharacterized protein LOC100229139 [Taeniopygia guttata]	gi|449481773	7	5	9	7	44	15	51	24
14-3-3 protein zeta [Gallus gallus]	gi|71897035	6	8	11	9	26	46	50	35
6-phosphogluconolactonase [Gallus gallus]	gi|71896147	3	6	11	10	10	32	50	45
voltage-dependent anion-selective channel protein 2 [Gallus gallus]	gi|46048903	9	8	9	11	23	25	23	34
protein disulfide-isomerase A3 precursor [Gallus gallus]	gi|45383890	9	12	10	3	31	36	20	5
polyubiquitin C [Mus musculus]	gi|9837286	5	5	6	3	14	21	28	13
PREDICTED: alpha-enolase-like [Meleagris gallopavo]	gi|326932384	6	13	8	7	14	32	14	15
PREDICTED: 60S ribosomal protein L10a isoform X5 [Gallus gallus]	gi|50760435	2	6	8	8	8	19	34	25
ATP/ADP antiporter [Gallus gallus]	gi|22775582	4	8	8	13	10	13	16	28
40S ribosomal protein SA [Gallus gallus]	gi|308081909	4	9	9	10	22	22	30	35
high mobility group box 1, partial [Gallus gallus]	gi|380083124	9	6	7	7	17	13	19	14
PREDICTED: rho GDP-dissociation inhibitor 1-like [Meleagris gallopavo]	gi|326930769	6	9	6	4	22	20	17	8
ATP synthase subunit beta, mitochondrial precursor [Gallus gallus]	gi|448261627	10	8	7	10	27	23	11	22
PREDICTED: uncharacterized protein LOC102118097 [Macaca fascicularis]	gi|544430751	6	7	5	4	17	24	20	11
PREDICTED: palladin isoform X5 [Gallus gallus]	gi|513181925	11	14	2	4	21	41	6	5
PREDICTED: 3-hydroxybutyrate dehydrogenase type 2 isoform X5 [Gallus gallus]	gi|50746905	6	8	9	10	16	14	21	23
annexin A2 [Gallus gallus]	gi|45382533	8	9	8	6	15	28	22	13
peroxiredoxin-6 [Gallus gallus]	gi|86129578	8	9	10	4	18	16	18	7
ras-related protein Rab-1A isoform 1 [Homo sapiens]	gi|4758988	5	6	7	6	19	20	27	25
protein DJ-1 [Gallus gallus]	gi|45383015	6	10	11	10	15	25	27	25
PREDICTED: 2,4-dienoyl-CoA reductase, mitochondrial [Gallus gallus]	gi|50731694	5	7	3	9	13	17	5	30
14-3-3 protein gamma [Gallus gallus]	gi|71895543	5	5	5	5	20	31	31	21
smooth muscle myosin light chain kinase precursor (EC 2.7.2.37) [Gallus gallus]	gi|212661	9	13	6	4	31	35	12	8
NAD(P)H dehydrogenase [quinone] 1 isoform 1 [Gallus gallus]	gi|478431115	4	3	5	8	9	8	14	22
RecName: Full=Cofilin-2; AltName: Full=Cofilin, muscle isoform	gi|17433708	6	6	6	0	17	17	24	0
ras suppressor protein 1 [Gallus gallus]	gi|313760671	4	5	6	4	6	15	18	9
3,2-trans-enoyl-CoA isomerase, mitochondrial [Gallus gallus]	gi|478431053	4	5	7	8	12	9	22	19
annexin A13 [Gallus gallus]	gi|313747497	2	1	0	21	3	1	0	45
guanine nucleotide-binding protein subunit beta-2-like 1 [Homo sapiens]	gi|5174447	9	9	0	10	28	17	0	23
PREDICTED: actin, cytoplasmic 2-like [Rattus norvegicus]	gi|293342999	2	4	5	4	131	110	74	56
60S ribosomal protein L7a [Gallus gallus]	gi|52138653	3	4	9	7	5	10	20	19
PREDICTED: adenylate kinase 2, mitochondrial isoform X4 [Gallus gallus]	gi|118101780	3	5	7	7	4	12	21	19
PREDICTED: heat shock cognate 71 kDa protein-like [Meleagris gallopavo]	gi|326933304	10	9	6	0	21	18	13	0
PREDICTED: delta(3,5)-Delta(2,4)-dienoyl-CoA isomerase, mitochondrial-like, partial [Meleagris gallopavo]	gi|326936041	3	3	3	8	12	8	8	18
PREDICTED: ATP synthase subunit d, mitochondrial isoformX1 [Gallus gallus]	gi|118099965	3	4	4	9	6	8	11	17
PREDICTED: thioredoxin-dependent peroxide reductase, mitochondrial isoform X5 [Gallus gallus]	gi|513192155	5	5	5	5	9	13	12	13
enoyl-CoA hydratase, mitochondrial precursor [Gallus gallus]	gi|475807703	4	5	6	8	12	16	20	18
proteasome subunit beta type-5 [Gallus gallus]	gi|479277976	6	6	7	7	12	11	15	14
PREDICTED: 3-hydroxyacyl-CoA dehydrogenase type-2, partial [Gallus gallus]	gi|513239426	3	3	5	5	12	13	19	23
caldesmon [Gallus gallus]	gi|600254	7	5	3	1	25	11	7	1
glutathione S-transferase omega-1 [Gallus gallus]	gi|475505726	2	4	9	9	3	6	14	20
carbonic anhydrase II [Gallus gallus]	gi|1289219	4	6	3	8	8	12	8	18
40S ribosomal protein S8 [Gallus gallus]	gi|356460917	4	6	7	6	7	8	13	12
UMP-CMP kinase [Gallus gallus]	gi|71896025	1	3	5	2	1	5	15	7
unnamed protein product [Mus musculus]	gi|74216905	1	2	2	2	1	9	10	11
PREDICTED: 40S ribosomal protein S7 isoformX6 [Gallus gallus]	gi|118088890	1	4	6	5	1	9	26	11
Chain D, Chicken Cytochrome Bc1 Complex Inhibited By An Iodinated Analogue Of The Polyketide Crocacin-d	gi|196049778	2	3	1	4	3	10	2	17
60S ribosomal protein L7 [Gallus gallus]	gi|57530626	4	4	4	8	8	7	8	13
Superoxide dismutase [Mn], mitochondrial, partial [Columba livia]	gi|449277830	4	4	4	4	11	14	11	12
40S ribosomal protein S2 [Gallus gallus]	gi|461496478	2	2	4	7	3	3	6	11
PREDICTED: 4-trimethylaminobutyraldehyde dehydrogenase [Gallus gallus]	gi|513196353	6	11	6	1	10	26	10	1
PREDICTED: acyl-CoA-binding protein-like [Meleagris gallopavo]	gi|326923011	4	5	4	4	9	14	12	15
PREDICTED: ATP synthase subunit alpha, mitochondrial isoform X2 [Gallus gallus]	gi|363745506	5	9	3	5	8	17	5	9
PREDICTED: ATP synthase subunit b, mitochondrial [Gallus gallus]	gi|363743079	3	2	3	3	6	4	6	4
PREDICTED: poly(rC)-binding protein 2-like isoformX1 [Gallus gallus]	gi|363747261	5	4	5	4	12	7	8	6
ES1 protein homolog, mitochondrial-like [Gallus gallus]	gi|532524932	8	4	3	2	18	8	5	3
tubulin beta-5 chain [Mus musculus]	gi|7106439	3	5	3	2	42	61	46	38
proteasome subunit alpha type-1 [Bos taurus]	gi|78369458	3	4	3	4	8	8	8	9
lipoma-preferred partner homolog [Gallus gallus]	gi|71896041	5	2	3	1	11	5	8	2
microtubule-associated protein RP/EB family member 1 [Gallus gallus]	gi|71894959	3	3	4	2	14	12	12	6
eukaryotic translation initiation factor 6 [Gallus gallus]	gi|71895027	2	3	4	3	8	12	15	15
ATP synthase subunit gamma, mitochondrial isoform 1 [Gallus gallus]	gi|493795864	2	5	0	9	3	12	0	19
annexin A6 [Gallus gallus]	gi|50982399	7	7	2	0	16	12	4	0
GTP-binding nuclear protein Ran [Gallus gallus]	gi|45383966	4	3	5	5	7	4	9	6
60S acidic ribosomal protein P0 [Gallus gallus]	gi|45384494	2	5	6	8	3	8	11	20
Prohibitin, partial [Anas platyrhynchos]	gi|483504614	4	3	4	9	6	5	6	16
peroxisomal acyl-coenzyme A oxidase 1 [Gallus gallus]	gi|55741614	4	2	4	4	10	4	11	16
Myosin regulatory light polypeptide 9 [Tupaia chinensis]	gi|444729185	6	2	3	0	22	4	14	3
PREDICTED: corticosteroid 11-beta-dehydrogenase isozyme 1 [Gallus gallus]	gi|118102457	0	4	1	11	0	6	1	29
chloride intracellular channel protein 2 [Gallus gallus]	gi|71895359	4	3	5	5	11	7	7	10
PREDICTED: adenylyl cyclase-associated protein 1 isoform X1 [Gallus gallus]	gi|363742430	4	4	4	6	7	10	5	8
endoplasmic reticulum resident protein 29 precursor [Gallus gallus]	gi|444741647	2	3	5	5	6	8	10	13
PREDICTED: uncharacterized oxidoreductase C663.09c-like isoform X1 [Gallus gallus]	gi|363738114	2	3	6	3	10	29	64	74
ras-related protein Rab-14 [Mus musculus]	gi|18390323	2	5	8	4	9	12	17	9
proteasome subunit alpha type-2 [Gallus gallus]	gi|226874900	2	3	4	6	4	8	15	15
PFTAIRE protein kinase 1 (predicted) [Rhinolophus ferrumequinum]	gi|177773091	0	0	3	0	0	0	9	0
PREDICTED: aflatoxin B1 aldehyde reductase member 2 [Gallus gallus]	gi|118101125	3	2	4	7	6	5	10	17
PREDICTED: lactoylglutathione lyase [Gallus gallus]	gi|50740506	1	4	5	3	2	11	10	9
PREDICTED: malonyl-CoA O-methyltransferase BioC isoformX1 [Gallus gallus]	gi|118093267	1	2	4	3	7	8	12	11
40S ribosomal protein S5, partial [Anas platyrhynchos]	gi|483500714	3	1	7	7	5	2	21	17
60S ribosomal protein L6 [Gallus gallus]	gi|45383808	0	3	2	2	0	10	4	8
60S ribosomal protein L12 [Gallus gallus]	gi|478486799	5	7	4	0	13	11	13	0
PREDICTED: malate dehydrogenase, mitochondrial [Gallus gallus]	gi|50758110	2	3	0	9	3	6	0	30
proteasome subunit alpha type-7 [Gallus gallus]	gi|45382931	3	6	3	3	4	9	6	4
proteasome subunit alpha type-6 [Gallus gallus]	gi|476007876	1	1	4	2	1	1	6	4
PREDICTED: LOW QUALITY PROTEIN: transgelin-2-like [Gallus gallus]	gi|363747068	5	2	2	1	13	5	5	1
heterogeneous nuclear ribonucleoproteins A2/B1 [Gallus gallus]	gi|71896753	3	2	6	3	3	4	13	5
heat shock protein 108 [Gallus gallus]	gi|194220334	3	3	2	8	6	4	3	21
hemoglobin subunit beta [Gallus gallus]	gi|49169791	3	4	3	2	4	12	4	4
PREDICTED: ATP synthase subunit O, mitochondrial isoform 2 [Gallus gallus]	gi|513162756	4	2	3	3	12	4	10	9
78 kDa glucose-regulated protein precursor [Gallus gallus]	gi|45382769	4	6	3	1	11	14	6	4
phosphoglycerate kinase [Gallus gallus]	gi|45384486	3	3	2	2	6	10	4	3
heterogeneous nuclear ribonucleoprotein A/B [Gallus gallus]	gi|45384514	1	2	3	6	4	6	7	14
granzyme A precursor [Gallus gallus]	gi|45383251	2	5	2	9	5	7	4	19
40S ribosomal protein S6 [Gallus gallus]	gi|45382571	1	0	3	5	1	0	6	12
PREDICTED: ES1 protein homolog, mitochondrial isoform X2 [Gallus gallus]	gi|50745884	0	1	4	5	0	1	8	13
PREDICTED: chloride intracellular channel protein 4 isoform X3 [Gallus gallus]	gi|513221071	1	2	3	3	2	2	12	4
nucleophosmin [Gallus gallus]	gi|45383996	1	3	1	1	10	3	11	11
PREDICTED: ras-related protein Rap-1A isoformX2 [Gallus gallus]	gi|50760377	2	3	4	4	3	13	11	10
dihydropteridine reductase [Gallus gallus]	gi|57529509	2	2	6	4	7	4	12	9
ribosomal protein S3A [Gallus gallus]	gi|129270064	3	1	3	4	6	2	6	8
tensin [Gallus gallus]	gi|45382041	5	5	4	0	9	8	4	0
annexin A7 [Gallus gallus]	gi|474451704	4	2	2	4	6	4	4	7
MHC class II antigen alpha [Gallus gallus]	gi|156628040	3	1	3	3	9	3	6	7
adiponectin precursor [Gallus gallus]	gi|46195854	2	3	2	3	8	12	5	3
sulfotransferase family 3A, member 1-like [Gallus gallus]	gi|487440099	1	3	3	8	2	6	5	19
40S ribosomal protein S4 [Gallus gallus]	gi|46048780	1	2	2	3	2	3	3	5
Actin-related protein 2/3 complex subunit 4 [Salmo salar]	gi|209735626	4	4	5	0	9	7	12	0
glutathione S-transferase kappa 1 [Gallus gallus]	gi|310772238	5	2	2	5	10	4	5	11
heterogeneous nuclear ribonucleoprotein H [Gallus gallus]	gi|45383173	2	2	3	1	6	7	7	5
glutathione S-transferase [Gallus gallus]	gi|49169814	2	4	4	2	2	8	8	3
PREDICTED: electron transfer flavoprotein subunit beta [Chrysemys picta bellii]	gi|530604479	2	2	3	3	5	4	6	8
PREDICTED: proteasome subunit beta type-2 isoform 2 [Gallus gallus]	gi|118101652	2	3	3	2	5	9	10	7
14-3-3 protein eta [Gallus gallus]	gi|56119054	5	4	3	2	20	21	23	12
cathepsin D precursor [Gallus gallus]	gi|45384002	3	3	3	0	5	3	8	0
ras-related protein Rab-2A [Gallus gallus]	gi|45382561	4	3	5	3	8	5	14	7
ras-related protein Rab-7a [Rattus norvegicus]	gi|13027392	3	1	4	2	9	5	10	5
PREDICTED: proteasome subunit beta type-3 [Gallus gallus]	gi|118102948	3	1	2	2	5	5	10	11
glutathione S-transferase alpha 3 [Gallus gallus]	gi|45382235	3	4	3	1	6	12	9	2
MHC class II beta [Gallus gallus]	gi|156628077	2	2	2	2	5	4	4	4
PREDICTED: protein ETHE1, mitochondrial [Gallus gallus]	gi|513236889	2	2	3	3	9	8	9	8
PREDICTED: 60S ribosomal protein L8-like [Alligator sinensis]	gi|557260113	2	2	1	3	3	4	4	8
PREDICTED: PDZ and LIM domain protein 7 [Zonotrichia albicollis]	gi|542149814	5	4	3	1	13	9	8	2
prohibitin-2 [Gallus gallus]	gi|124249322	2	4	0	8	3	8	0	15
transforming protein RhoA [Gallus gallus]	gi|45382667	3	2	2	2	4	7	9	6
PREDICTED: sulfotransferase 1 family member D1 isoform X3 [Gallus gallus]	gi|513183406	1	4	0	5	1	11	0	15
PREDICTED: ubiquitin carboxyl-terminal hydrolase isozyme L3 [Taeniopygia guttata]	gi|224043490	2	4	4	4	3	7	10	9
proteasome subunit alpha type-4 [Gallus gallus]	gi|310750337	3	3	2	3	6	7	5	6
glutathione peroxidase 1 [Gallus gallus]	gi|482513648	1	2	3	1	2	5	7	3
proteasome subunit beta type-1 [Gallus gallus]	gi|56118302	2	2	4	4	7	5	8	12
histamine N-methyltransferase isoform 1 [Gallus gallus]	gi|482677659	4	3	4	5	8	3	5	7
PREDICTED: estradiol 17-beta-dehydrogenase 11 isoform 1 [Gallus gallus]	gi|363733229	2	2	6	6	3	4	9	9
peptidyl-prolyl cis-trans isomerase FKBP3 [Gallus gallus]	gi|46048916	2	2	3	2	4	4	10	3
PREDICTED: fibrinogen-like protein A-like, partial [Gallus gallus]	gi|513235012	4	3	2	3	8	10	3	5
PREDICTED: phosphoglucomutase 5 [Gallus gallus]	gi|363744275	6	3	0	0	11	3	0	0
HMG-1 [Gallus gallus]	gi|391636	1	2	4	3	3	4	5	4
succinate dehydrogenase [ubiquinone] iron-sulfur subunit, mitochondrial isoform 1 precursor [Gallus gallus]	gi|487442308	2	2	3	3	5	4	5	5
proteasome subunit alpha type-5 [Gallus gallus]	gi|71897167	2	1	2	2	3	3	3	3
protein NipSnap homolog 1 [Gallus gallus]	gi|478247029	2	2	2	3	5	5	6	7
PREDICTED: LOW QUALITY PROTEIN: pyruvate kinase muscle isozyme-like [Anas platyrhynchos]	gi|514735151	3	4	1	1	7	7	2	2
ribosomal protein L19 [Gallus gallus]	gi|44969305	2	1	4	6	7	1	8	11
PREDICTED: putative ATP-dependent Clp protease proteolytic subunit, mitochondrial [Pseudopodoces humilis]	gi|543380933	0	3	1	3	0	8	6	13
eukaryotic initiation factor 4A-II [Gallus gallus]	gi|45383077	3	5	3	0	5	16	6	0
protein S100-A6 [Gallus gallus]	gi|45383816	2	2	2	1	9	5	7	2
PREDICTED: 60S ribosomal protein L21-like isoform 1 [Meleagris gallopavo]	gi|326914280	3	0	1	2	5	0	2	3
PREDICTED: hemoglobin subunit alpha-A isoform X2 [Gallus gallus]	gi|513234616	2	3	2	3	6	10	3	4
proteasome subunit alpha type-3 [Gallus gallus]	gi|57529899	1	2	2	2	1	3	3	7
peptidyl-prolyl cis-trans isomerase A [Gallus gallus]	gi|261490820	1	2	3	1	3	5	5	3
PREDICTED: heterogeneous nuclear ribonucleoprotein K-like isoform X3 [Gallus gallus]	gi|513230922	3	4	5	4	4	8	7	10
villin-1 [Gallus gallus]	gi|45382125	2	3	3	2	3	7	6	3
PREDICTED: 60S ribosomal protein L18a, partial [Gallus gallus]	gi|363727621	1	3	3	2	2	6	7	4
capping protein (actin filament) muscle Z-line, beta isoform 1 [Gallus gallus]	gi|45382141	4	2	1	3	8	3	1	7
membrane-associated progesterone receptor component 1 [Gallus gallus]	gi|429903872	1	1	2	2	3	3	5	9
60S ribosomal protein L9 [Gallus gallus]	gi|382545825	2	1	3	4	3	2	6	6
60S ribosomal protein L13 [Gallus gallus]	gi|45384528	2	1	2	4	2	1	4	7
PREDICTED: perilipin-3-like isoform X1 [Gallus gallus]	gi|363743735	1	1	2	4	3	2	6	11
tumor protein D54 [Gallus gallus]	gi|71894971	2	2	2	0	4	6	5	0
PREDICTED: retinol dehydrogenase 16-like [Gallus gallus]	gi|513233559	2	3	3	3	4	6	9	7
glutathione peroxidase 3 precursor [Gallus gallus]	gi|253735708	2	3	3	2	6	5	5	2
ras-related protein Rab-11A [Gallus gallus]	gi|57524801	4	2	3	1	9	3	6	2
protein syndesmos precursor [Gallus gallus]	gi|45382147	1	2	2	2	2	5	6	6
Ig lambda chain V-1 region precursor [Gallus gallus]	gi|513788266	2	1	1	1	2	1	1	1
vinculin [Gallus gallus]	gi|45382123	3	3	3	0	6	8	7	0
RecName: Full=Myosin-11; AltName: Full=Myosin heavy chain 11; AltName: Full=Myosin heavy chain, gizzard smooth muscle	gi|3915778	1	6	2	0	4	10	3	0
60S ribosomal protein L5 [Gallus gallus]	gi|45383023	2	3	2	3	3	5	4	7
PREDICTED: proline synthase co-transcribed bacterial homolog protein [Gallus gallus]	gi|513220600	1	3	3	4	2	6	6	8
ribosomal protein L18 [Gallus gallus]	gi|44968046	3	1	2	3	8	3	4	8
thiosulfate sulfurtransferase [Gallus gallus]	gi|268370289	3	2	1	3	5	4	2	7
AP-2 complex subunit alpha-2 [Gallus gallus]	gi|61097989	0	2	3	2	0	10	6	6
PREDICTED: vesicle-associated membrane protein-associated protein A [Pseudopodoces humilis]	gi|543341713	1	1	2	2	1	1	6	2
B-creatine kinase, partial [Gallus gallus]	gi|211235	3	3	1	2	5	6	3	3
calpain small subunit [Gallus gallus]	gi|2506056	2	1	3	1	5	2	7	2
cytidine deaminase precursor [Gallus gallus]	gi|45384384	4	3	1	1	9	6	2	3
polypyrimidine tract-binding protein 1 [Gallus gallus]	gi|71896363	0	1	1	1	0	2	4	2
ferritin heavy chain [Gallus gallus]	gi|45384172	2	0	1	3	4	0	3	8
PREDICTED: 60S ribosomal protein L24 [Gallus gallus]	gi|118083604	3	0	3	2	8	0	7	6
40S ribosomal protein S11 [Gallus gallus]	gi|71895103	2	1	4	0	2	1	8	0
PREDICTED: catenin alpha-1 [Trichechus manatus latirostris]	gi|471394143	3	2	3	2	5	5	4	4
NK-lysin precursor [Gallus gallus]	gi|113206146	2	2	2	2	8	3	6	4
immunoglobulin heavy chain variable region [Gallus gallus]	gi|1536812	1	1	2	3	3	2	3	5
voltage-dependent anion-selective channel protein 1 [Gallus gallus]	gi|76443696	2	2	1	3	6	8	6	13
eukaryotic translation elongation factor 1 gamma [Gallus gallus]	gi|311307329	1	3	2	3	1	5	4	5
peroxisomal multifunctional enzyme type 2 [Gallus gallus]	gi|45384406	1	2	1	8	2	3	1	15
ADP-ribosylation factor 1 [Homo sapiens]	gi|4502201	2	0	7	0	3	0	12	0
annexin A1 [Gallus gallus]	gi|46195459	1	5	2	2	8	13	6	7
serpin H1 precursor [Gallus gallus]	gi|45384240	1	2	3	1	2	4	5	2
cytochrome oxidase subunit II [Gallus gallus]	gi|28557158	0	1	1	1	0	6	2	5
diazepam binding inhibitor [Xenopus laevis]	gi|148233499	2	2	2	0	9	10	3	0
fructose-bisphosphate aldolase B [Gallus gallus]	gi|157951672	0	2	2	5	0	4	4	11
Transcription elongation factor B polypeptide 3 [Chelonia mydas]	gi|465958743	1	1	4	2	1	1	9	3
PREDICTED: ras-related protein Rab-5B-like [Anolis carolinensis]	gi|327276980	3	2	4	2	6	3	6	4
PREDICTED: isochorismatase domain-containing protein 1 isoform X2 [Gallus gallus]	gi|118104237	3	1	1	4	5	1	2	5
60S ribosomal protein L4 [Gallus gallus]	gi|55926194	1	1	1	2	2	3	2	4
PREDICTED: 40S ribosomal protein S0-like [Macaca mulatta]	gi|297287889	3	0	4	1	5	2	9	6
Paxillin [Myotis davidii]	gi|432092846	1	3	2	0	2	3	7	2
elongation factor 2 [Gallus gallus]	gi|45382453	1	3	3	2	1	6	5	3
PREDICTED: transmembrane emp24 domain-containing protein 4-like [Gallus gallus]	gi|363746223	1	1	1	2	2	2	2	4
glyoxalase domain containing 4 [Gallus gallus]	gi|539389972	3	2	1	5	4	4	2	9
phosphate carrier protein, mitochondrial [Gallus gallus]	gi|57525378	1	1	1	2	4	1	2	5
PREDICTED: C-factor-like isoform X1 [Gallus gallus]	gi|118101043	1	0	5	3	2	0	9	4
polymerase I and transcript release factor [Gallus gallus]	gi|47825391	3	3	3	0	7	6	8	0
T-complex protein 1 subunit eta [Gallus gallus]	gi|71895883	0	2	2	0	0	7	5	0
PREDICTED: alpha/beta hydrolase domain-containing protein 14B, partial [Anas platyrhynchos]	gi|514780923	0	2	2	2	0	6	9	4
PREDICTED: uncharacterized oxidoreductase C663.06c-like isoform X5 [Gallus gallus]	gi|513202717	1	4	2	0	13	39	54	0
Elongation factor 1-alpha 1 [Pteropus alecto]	gi|431838712	0	1	0	0	0	1	0	0
PREDICTED: AP-1 complex subunit beta-1 isoform X5 [Gallus gallus]	gi|513211247	0	3	4	3	0	4	6	4
suppressor of G2 allele of SKP1 homolog [Gallus gallus]	gi|302486333	1	2	2	1	1	3	3	2
hydroxyacylglutathione hydrolase, mitochondrial precursor [Gallus gallus]	gi|61098280	0	1	1	1	0	2	2	3
Cathepsin B [Homo sapiens]	gi|16307393	1	0	1	0	1	0	2	0
PREDICTED: actin-related protein 2/3 complex subunit 2 [Gallus gallus]	gi|118093746	0	1	3	2	0	2	7	3
talin-1 [Gallus gallus]	gi|45383127	5	4	1	0	5	8	1	0
PREDICTED: far upstream element-binding protein 2 [Alligator sinensis]	gi|557280941	2	4	3	4	2	7	6	7
destrin [Gallus gallus]	gi|45382979	2	1	1	1	3	3	1	2
splicing factor, arginine/serine-rich 3, isoform CRA_c [Homo sapiens]	gi|119624305	0	0	1	1	0	0	1	1
PREDICTED: hydroxysteroid dehydrogenase-like protein 2-like isoform 1 [Gallus gallus]	gi|363744876	2	0	3	4	3	0	5	13
PREDICTED: NAD(P)H-hydrate epimerase, partial [Gallus gallus]	gi|513236940	0	1	1	1	0	3	2	4
adenylate kinase isoenzyme 1 [Gallus gallus]	gi|46048771	4	1	2	0	8	2	4	0
acidic leucine-rich nuclear phosphoprotein 32 family member E [Gallus gallus]	gi|167860105	2	3	4	0	6	7	9	0
hydroxymethylglutaryl-CoA lyase, partial [Gallus gallus]	gi|211947	0	2	2	5	0	5	2	13
15-hydroxyprostaglandin dehydrogenase [Gallus gallus]	gi|480540332	2	3	3	3	3	3	5	6
S-methyl-5'-thioadenosine phosphorylase [Gallus gallus]	gi|215598667	3	2	3	2	6	4	4	3
EH domain-containing protein 3 [Gallus gallus]	gi|71895641	3	2	3	2	4	3	4	2
isocitrate dehydrogenase [NADP], mitochondrial [Gallus gallus]	gi|71896205	3	1	0	0	4	3	0	0
actin-related protein 2/3 complex subunit 1A [Gallus gallus]	gi|118405176	0	2	2	2	0	5	4	6
adenine phosphoribosyltransferase-like isoform 1 [Gallus gallus]	gi|478621068	2	2	2	3	3	3	3	3
nuclease-sensitive element-binding protein 1 [Gallus gallus]	gi|45383329	2	2	2	4	2	3	3	8
NADH dehydrogenase [ubiquinone] iron-sulfur protein 3, mitochondrial [Gallus gallus]	gi|226437575	2	3	2	2	4	5	6	3
agmatinase, mitochondrial precursor [Gallus gallus]	gi|45383830	0	2	0	4	0	4	0	11
PREDICTED: inositol monophosphatase 1 isoform X4 [Gallus gallus]	gi|513172517	2	2	1	1	3	5	1	1
PREDICTED: ubiquitin thioesterase OTUB1 [Gallus gallus]	gi|363746230	1	1	3	2	2	2	5	5
ubiquitin carboxyl-terminal hydrolase isozyme L1 [Gallus gallus]	gi|122692295	1	1	1	1	4	3	2	2
glutamate--cysteine ligase regulatory subunit [Gallus gallus]	gi|56118978	1	2	2	3	2	3	3	6
osteoclast-stimulating factor 1 [Gallus gallus]	gi|71894821	0	1	1	1	0	2	4	3
PREDICTED: thioredoxin-like 1 isoform X3 [Gallus gallus]	gi|50806608	3	2	0	3	5	5	0	6
26S protease regulatory subunit 6B [Rattus norvegicus]	gi|25742677	0	2	2	1	0	3	2	2
PDZ and LIM domain protein 3 [Gallus gallus]	gi|48976033	2	2	1	0	6	6	1	0
PREDICTED: uridine phosphorylase 1 isoform X7 [Gallus gallus]	gi|50736037	1	1	4	0	1	2	9	0
PREDICTED: dual specificity protein phosphatase 3 isoform X1 [Pseudopodoces humilis]	gi|543376689	4	4	0	0	7	6	0	0
T-complex protein 1 subunit beta [Gallus gallus]	gi|60302718	0	4	1	1	0	9	2	1
PREDICTED: 60S ribosomal protein L15 isoform X3 [Gallus gallus]	gi|118085932	1	0	1	2	1	0	2	4
PREDICTED: sorbin and SH3 domain-containing protein 1-like [Meleagris gallopavo]	gi|326923613	2	3	3	0	2	5	5	0
tetraspanin-8 [Gallus gallus]	gi|313851046	2	2	2	2	4	3	6	4
PREDICTED: medium-chain specific acyl-CoA dehydrogenase, mitochondrial-like [Taeniopygia guttata]	gi|224130308	2	2	2	1	3	3	2	3
actin-related protein 2/3 complex subunit 3 [Gallus gallus]	gi|477555784	1	2	2	1	3	6	4	2
Malectin, partial [Columba livia]	gi|449281593	1	2	2	1	3	6	4	3
PREDICTED: sepiapterin reductase [Gallus gallus]	gi|50767570	1	1	2	3	1	2	4	7
mitochondrial carrier homolog 2 [Gallus gallus]	gi|45382213	0	1	1	3	0	1	1	8
PREDICTED: caspase-7 [Gallus gallus]	gi|513191979	0	1	1	4	0	2	1	9
PREDICTED: peroxiredoxin-4 isoformX1 [Gallus gallus]	gi|118084003	3	1	1	0	4	1	2	0
cathepsin B precursor [Gallus gallus]	gi|46195455	0	0	1	1	0	0	1	4
L-lactate dehydrogenase B chain [Gallus gallus]	gi|45383766	0	0	0	6	0	0	0	9
PREDICTED: four and a half LIM domains protein 2-like isoform 1 [Meleagris gallopavo]	gi|326913801	4	5	0	0	5	6	0	0
sulfotransferase 1C1 [Gallus gallus]	gi|45382969	0	0	0	4	0	0	0	6
PREDICTED: prefoldin subunit 3 isoform X3 [Gallus gallus]	gi|50745986	2	1	2	1	3	1	4	1
PREDICTED: AP-1 complex subunit beta-1 isoform X4 [Gallus gallus]	gi|118100169	1	2	2	2	1	3	4	4
PREDICTED: LOW QUALITY PROTEIN: chloride intracellular channel protein 4 [Taeniopygia guttata]	gi|449488884	1	1	1	1	3	3	2	2
isoamyl acetate-hydrolyzing esterase 1 homolog [Gallus gallus]	gi|479277984	1	2	1	1	2	4	3	2
adenosine deaminase [Gallus gallus]	gi|57529377	1	0	1	5	2	0	1	6
growth factor receptor-bound protein 2 [Gallus gallus]	gi|45383339	2	0	1	1	3	0	1	1
glucosamine-6-phosphate isomerase 1 [Gallus gallus]	gi|57525040	1	1	0	4	1	3	0	6
ATP synthase subunit e, mitochondrial [Gallus gallus]	gi|148223796	2	1	0	0	7	2	0	0
glycogen phosphorylase, brain form [Gallus gallus]	gi|71895729	2	3	0	0	3	7	0	0
RecName: Full=Hemoglobin subunit beta-A; AltName: Full=Alanine beta-globin; AltName: Full=Beta-A-globin; AltName: Full=Hemoglobin beta-A chain	gi|122540	0	2	0	1	0	2	0	2
caspase-3 [Gallus gallus]	gi|45382613	1	2	2	2	3	6	4	7
PREDICTED: acyl-protein thioesterase 1 isoform X1 [Gallus gallus]	gi|363730779	1	1	3	1	2	2	3	1
alpha-globin-D [Gallus gallus]	gi|211118	2	0	1	2	3	0	2	2
aldo-keto reductase family 1, member B1-like [Gallus gallus]	gi|491223995	0	1	1	1	0	2	1	2
fumarate hydratase, mitochondrial [Gallus gallus]	gi|57530433	2	2	1	1	5	6	2	2
aconitate hydratase, mitochondrial [Gallus gallus]	gi|45383738	1	3	1	1	1	7	1	2
PREDICTED: PDZ and LIM domain protein 1 isoformX4 [Gallus gallus]	gi|513191054	3	1	1	0	5	2	1	0
PREDICTED: 60S ribosomal protein L13a-like [Pseudopodoces humilis]	gi|543381898	1	0	0	1	1	0	0	2
retinal dehydrogenase 1 [Gallus gallus]	gi|45383031	3	2	1	0	5	5	1	0
PREDICTED: 60S ribosomal protein L38-like [Rattus norvegicus]	gi|109467997	1	0	1	0	3	0	4	0
PREDICTED: glycerol-3-phosphate dehydrogenase 1-like protein isoform X2 [Gallus gallus]	gi|363736119	1	2	3	2	1	3	3	5
glutaredoxin-1 [Gallus gallus]	gi|45384038	1	1	1	1	1	1	1	1
DNA-(apurinic or apyrimidinic site) lyase [Gallus gallus]	gi|296090736	1	3	1	3	1	4	1	6
PREDICTED: complement factor D-like isoform X1 [Gallus gallus]	gi|513227300	1	1	0	0	1	1	0	0
maleylacetoacetate isomerase isoform 1 [Gallus gallus]	gi|477507214	3	0	2	3	5	0	3	5
ras-related protein Rab-6A [Gallus gallus]	gi|113206062	3	0	3	2	8	0	7	6
collapsin response mediator protein-2B [Gallus gallus]	gi|33340025	1	3	0	1	1	4	0	1
succinyl-CoA:3-ketoacid-coenzyme A transferase 1, mitochondrial [Gallus gallus]	gi|60592998	1	4	0	1	2	7	0	2
methionine-R-sulfoxide reductase B3, mitochondrial [Gallus gallus]	gi|313760640	1	1	1	0	4	4	3	0
PREDICTED: 40S ribosomal protein S21-like [Meleagris gallopavo]	gi|326931897	2	1	1	1	5	2	2	1
interferon-gamma-inducible lysosomal thiol reductase [Gallus gallus]	gi|422035859	1	2	1	1	2	4	2	1
COP9 signalosome complex subunit 8 [Gallus gallus]	gi|114158697	2	1	3	1	4	1	6	1
PREDICTED: delta(3,5)-Delta(2,4)-dienoyl-CoA isomerase, mitochondrial-like, partial [Gallus gallus]	gi|363747010	1	1	1	1	2	1	2	2
T-complex protein 1 subunit zeta [Gallus gallus]	gi|57525300	1	4	0	0	1	6	0	0
PDZ and LIM domain protein 4 [Gallus gallus]	gi|45382299	2	0	1	0	5	0	1	0
PREDICTED: 40S ribosomal protein S19 [Jaculus jaculus]	gi|507573706	2	0	2	1	3	0	4	1
TPA_inf: RTN3w [Gallus gallus]	gi|38605959	0	2	0	0	0	2	0	0
PREDICTED: peroxisomal bifunctional enzyme isoform X2 [Gallus gallus]	gi|118094872	0	1	2	2	0	2	3	6
epidermal retinol dehydrogenase 2 [Gallus gallus]	gi|71895993	0	1	1	2	0	1	2	5
PREDICTED: ras-related protein Rab-8B isoform X5 [Gallus gallus]	gi|513201083	0	1	2	0	4	7	6	0
PREDICTED: ubiquitin carboxyl-terminal hydrolase 5 isoform 1 [Gallus gallus]	gi|363728330	0	1	1	2	0	2	2	3
glutathione S-transferase alpha class A4 [Meleagris gallopavo]	gi|255964836	1	2	0	0	13	10	0	0
PREDICTED: erythrocyte band 7 integral membrane protein [Gallus gallus]	gi|118099442	2	2	1	2	2	2	1	2
dehydrogenase/reductase SDR family member 4 [Gallus gallus]	gi|459683873	0	1	0	0	0	1	0	0
PREDICTED: omega-amidase NIT2 isoform X3 [Gallus gallus]	gi|513161837	1	1	2	2	2	1	2	3
PREDICTED: 60S acidic ribosomal protein P2 [Gallus gallus]	gi|50800573	1	2	1	1	2	2	1	3
protein-L-isoaspartate(D-aspartate) O-methyltransferase [Gallus gallus]	gi|71895805	2	2	2	0	4	3	3	0
PREDICTED: 3-mercaptopyruvate sulfurtransferase-like isoform 1 [Meleagris gallopavo]	gi|326911867	2	2	0	2	4	4	0	4
lamin-A [Gallus gallus]	gi|45384214	3	0	1	0	3	0	2	0
ribosomal protein S9 [Rattus norvegicus]	gi|57143	1	0	1	2	2	0	2	3
RecName: Full=Desmin	gi|118453	1	1	0	0	2	2	0	0
PREDICTED: heterogeneous nuclear ribonucleoprotein A3-like isoform X2 [Gallus gallus]	gi|513193973	0	0	2	0	0	0	3	0
PREDICTED: proteasome subunit beta type-4 isoform X2 [Gallus gallus]	gi|513223860	1	1	1	1	1	1	1	1
PREDICTED: ATP synthase subunit epsilon-like protein, mitochondrial-like isoform X1 [Gallus gallus]	gi|118100846	1	1	0	1	1	2	0	1
RecName: Full=Gallinacin-1 alpha; Short=Gal-1 alpha; AltName: Full=Antimicrobial peptide CHP2; AltName: Full=Chicken heterophil peptide 2; Flags: Precursor	gi|73915343	1	1	0	1	3	1	0	2
PREDICTED: NADH dehydrogenase [ubiquinone] flavoprotein 2, mitochondrial isoform 2 [Gallus gallus]	gi|363730685	1	1	1	3	2	1	1	5
PREDICTED: elongation factor 1-beta-like [Meleagris gallopavo]	gi|326922623	2	1	0	1	4	2	0	1
T-complex protein 1 subunit theta [Gallus gallus]	gi|52138673	2	3	0	1	3	4	0	2
phosphomannomutase 2 [Gallus gallus]	gi|71895479	0	0	1	1	0	0	3	3
PREDICTED: phosphatidylinositol transfer protein alpha isoform, partial [Gallus gallus]	gi|513216960	1	2	0	2	1	3	0	4
annexin A11 [Gallus gallus]	gi|347800681	1	3	2	0	2	8	2	0
lambda-crystallin homolog [Gallus gallus]	gi|71895129	0	0	0	3	0	0	0	7
ras-related protein Rab-10 [Gallus gallus]	gi|71895051	1	1	2	1	6	6	5	3
coatomer subunit delta [Gallus gallus]	gi|118405190	1	1	1	2	2	2	2	4
immunoglobulin heavy chain variable region [Gallus gallus]	gi|1536808	2	1	1	1	5	1	2	2
PREDICTED: catenin delta-1 isoform X2 [Gallus gallus]	gi|513186835	0	2	1	1	0	2	1	1
protein NipSnap homolog 2 [Gallus gallus]	gi|71897071	1	1	1	0	4	4	4	4
PREDICTED: NADH dehydrogenase [ubiquinone] 1 beta subcomplex subunit 9 [Gallus gallus]	gi|363731156	1	1	0	1	2	1	0	1
PREDICTED: 60S ribosomal protein L17 isoform X3 [Gallus gallus]	gi|513228138	0	0	1	1	0	0	2	1
Serine/threonine-protein phosphatase 2A 65 kDa regulatory subunit A alpha isoform [Tupaia chinensis]	gi|444707642	1	3	2	0	2	4	3	0
caprin-1 [Gallus gallus]	gi|71897367	0	1	1	2	0	1	2	6
PREDICTED: WD repeat-containing protein 61-like [Meleagris gallopavo]	gi|326926438	0	2	0	2	0	2	0	5
3-hydroxyisobutyrate dehydrogenase [Gallus gallus]	gi|57530712	1	1	0	2	1	1	0	6
DNA primase small subunit [Pteropus alecto]	gi|431914029	2	1	0	1	4	2	0	1
caveolin-1 [Gallus gallus]	gi|157785688	0	1	2	0	0	1	2	0
PREDICTED: fermitin family homolog 2 isoform X3 [Gallus gallus]	gi|513190105	2	2	0	0	2	2	0	0
T-complex protein 1 subunit epsilon [Gallus gallus]	gi|60302774	0	3	1	0	0	7	2	0
GTP-binding protein SAR1a [Oncorhynchus mykiss]	gi|238231441	1	1	1	2	1	1	1	3
PREDICTED: protein archease isoformX2 [Gallus gallus]	gi|50759848	3	2	1	1	3	2	2	2
PDZ and LIM domain protein 5 [Gallus gallus]	gi|71896681	2	1	2	1	3	2	3	2
cadherin-17 precursor [Gallus gallus]	gi|313747486	1	1	1	2	1	3	2	3
dynein, light chain, roadblock-type 2 [Gallus gallus]	gi|478431107	1	1	1	1	3	1	3	2
PREDICTED: calcyclin-binding protein [Gallus gallus]	gi|50751150	1	0	1	2	2	0	1	2
BRI3-binding protein precursor [Gallus gallus]	gi|92110029	1	2	2	0	2	3	5	0
PREDICTED: nitrilase homolog 1 isoformX1 [Gallus gallus]	gi|363742947	0	1	1	2	0	1	2	4
PREDICTED: claudin-7-like, partial [Gallus gallus]	gi|513236639	0	1	1	0	0	1	2	0
PREDICTED: ras-related C3 botulinum toxin substrate 2 [Melopsittacus undulatus]	gi|527264419	1	0	2	0	6	0	5	0
PREDICTED: dynamin-2 isoform 1 [Monodelphis domestica]	gi|126322845	0	1	1	0	0	2	1	0
ATP synthase F0 subunit 8 [Gallus gallus]	gi|198401599	0	1	1	1	0	2	2	2
PREDICTED: translation initiation factor IF-2 isoform X6 [Gallus gallus]	gi|513173537	2	0	0	2	3	0	0	4
smoothelin-C [Gallus gallus]	gi|8926310	1	0	0	0	2	0	0	0
PREDICTED: thiomorpholine-carboxylate dehydrogenase isoform X1 [Gallus gallus]	gi|118098348	0	0	1	1	0	0	1	1
heme oxygenase 1 [Gallus gallus]	gi|300521748	0	0	1	2	0	0	1	4
calcium-binding protein [Gallus gallus]	gi|46048671	2	1	1	2	4	1	1	2
D-erythrulose reductase [Gallus gallus]	gi|45383678	0	0	2	1	0	0	3	2
mitochondrial transcription factor A [Gallus gallus]	gi|17221614	1	1	1	1	1	1	2	2
PREDICTED: 60S ribosomal protein L27-like [Rattus norvegicus]	gi|109510886	1	1	0	1	1	2	0	2
testin [Gallus gallus]	gi|45382899	1	1	0	2	1	2	0	2
PREDICTED: 40S ribosomal protein S25 isoform X1 [Gallus gallus]	gi|118102009	0	1	1	0	0	1	1	0
src substrate protein p85 precursor [Gallus gallus]	gi|45382633	1	1	1	0	1	4	1	0
40S ribosomal protein S28 [Homo sapiens]	gi|4506715	1	0	0	0	1	0	0	0
PREDICTED: endonuclease G, mitochondrial isoform X3 [Gallus gallus]	gi|118099296	0	0	1	1	0	0	1	1
phosphoenolpyruvate carboxykinase [GTP], mitochondrial precursor [Gallus gallus]	gi|45382653	0	2	1	3	0	3	1	5
vesicle-trafficking protein SEC22b precursor [Gallus gallus]	gi|71895247	1	0	1	2	2	0	1	3
ribosome maturation protein SBDS [Gallus gallus]	gi|57525276	2	0	1	0	3	0	1	0
PREDICTED: moesin-like [Meleagris gallopavo]	gi|326924179	2	2	0	0	3	3	0	0
sideroflexin-1 [Gallus gallus]	gi|480306401	2	0	0	3	3	0	0	5
PREDICTED: duodenase-1 [Gallus gallus]	gi|118103372	2	1	0	0	4	1	0	0
albumin precursor [Capra hircus]	gi|193085052	4	0	0	0	7	0	0	0
PREDICTED: chromogranin-A isoform X2 [Gallus gallus]	gi|50748622	1	1	1	1	1	2	3	2
palmitoyl-protein thioesterase 1 precursor [Gallus gallus]	gi|71895209	1	1	0	2	1	1	0	3
high-mobility group-2 protein [Gallus gallus]	gi|211929	1	0	1	1	1	0	2	1
calpain [Gallus gallus]	gi|145411439	2	1	1	0	3	2	2	0
PREDICTED: mitochondrial 2-oxoglutarate/malate carrier protein isoform X1 [Chinchilla lanigera]	gi|533172436	1	1	0	2	2	2	0	2
proteasome inhibitor PI31 subunit [Gallus gallus]	gi|71896121	1	1	1	0	2	2	1	0
PREDICTED: sodium/potassium-transporting ATPase subunit alpha-1 [Meleagris gallopavo]	gi|326912857	0	2	1	0	0	4	1	0
PREDICTED: dihydrolipoyllysine-residue succinyltransferase component of 2-oxoglutarate dehydrogenase complex, mitochondrial isoform 3 [Pan troglodytes]	gi|114653956	0	2	1	1	0	3	2	4
PREDICTED: histone H2B type 2-E-like [Myotis lucifugus]	gi|558202835	1	2	0	0	5	4	0	0
PREDICTED: RNA-binding protein 8A [Alligator sinensis]	gi|557320862	1	0	1	0	1	0	4	0
polyadenylate-binding protein 1 [Gallus gallus]	gi|71896197	2	3	0	0	4	5	0	0
PREDICTED: d-beta-hydroxybutyrate dehydrogenase, mitochondrial-like [Meleagris gallopavo]	gi|326925907	1	0	0	2	2	0	0	5
PREDICTED: guanine deaminase [Gallus gallus]	gi|363744546	0	0	0	2	0	0	0	2
phenazine biosynthesis-like domain-containing protein [Gallus gallus]	gi|472824978	0	0	0	3	0	0	0	5
PREDICTED: protein SET [Macaca mulatta]	gi|109010247	1	1	1	1	1	2	2	1
60S ribosomal protein L3 [Gallus gallus]	gi|57525400	1	1	1	1	1	2	2	1
acyl-protein thioesterase 2 [Gallus gallus]	gi|240849463	1	0	1	0	1	1	2	1
stress-70 protein, mitochondrial precursor [Gallus gallus]	gi|57524986	2	0	1	2	5	0	1	2
zyxin [Gallus gallus]	gi|52138675	2	1	1	0	2	1	1	0
PREDICTED: alpha-parvin isoform X3 [Gallus gallus]	gi|513186191	2	2	0	1	3	3	0	1
heterogeneous nuclear ribonucleoprotein M [Gallus gallus]	gi|71896353	1	0	1	1	2	0	1	1
cleavage and polyadenylation specificity factor subunit 5 [Mus musculus]	gi|13386106	0	0	1	1	0	0	1	1
COP9 signalosome complex subunit 7a [Gallus gallus]	gi|71896827	1	0	1	0	2	0	3	0
acetyl-Coenzyme A acyltransferase 1 (peroxisomal 3-oxoacyl-Coenzyme A thiolase) [Gallus gallus]	gi|308818184	0	1	1	1	0	2	1	2
PREDICTED: ribosyldihydronicotinamide dehydrogenase [quinone] isoform X1 [Gallus gallus]	gi|50734103	1	1	1	0	3	2	2	0
PREDICTED: butyrophilin subfamily 1 member A1-like [Gallus gallus]	gi|363745054	0	1	0	1	0	3	0	3
PREDICTED: 60S ribosomal protein L26-like isoform 1 [Macaca mulatta]	gi|109075304	1	0	2	0	1	0	2	0
PREDICTED: glutathione S-transferase theta-1-like isoform 1 [Gallus gallus]	gi|513210609	0	0	1	1	0	0	1	1
clathrin heavy chain 1 [Gallus gallus]	gi|124339781	1	3	0	0	1	6	0	0
PREDICTED: cytochrome b-c1 complex subunit 2, mitochondrial-like isoform X4 [Gallus gallus]	gi|118098350	3	0	1	0	5	0	1	0
F-actin-capping protein subunit alpha-2 [Gallus gallus]	gi|52138663	4	0	1	0	6	0	1	0
galectin-3 [Gallus gallus]	gi|126643707	1	0	0	0	2	0	0	0
PREDICTED: stress-induced-phosphoprotein 1-like [Gallus gallus]	gi|513240646	0	0	0	2	0	0	0	5
gallinacin 1 precursor [Gallus gallus]	gi|114053822	1	0	0	1	1	0	0	1
PREDICTED: fatty acyl-CoA hydrolase precursor, medium chain isoformX1 [Gallus gallus]	gi|363738171	0	1	1	1	0	2	1	2
dual specificity mitogen-activated protein kinase kinase 2 [Gallus gallus]	gi|46048668	0	2	1	1	0	3	2	1
39S ribosomal protein L15, mitochondrial precursor [Gallus gallus]	gi|57530398	0	1	0	3	0	1	0	5
nucleolin [Gallus gallus]	gi|45384000	2	1	0	0	3	2	0	0
heme-binding protein 1 [Gallus gallus]	gi|71896913	0	0	1	2	0	0	1	3
ribosomal protein L14 [Gallus gallus]	gi|12381873	0	0	1	0	0	0	2	0
ras-related protein Rab-18 [Gallus gallus]	gi|57530682	2	0	1	0	4	0	1	0
cathepsin H [Gallus gallus]	gi|330376140	1	0	0	0	1	0	0	0
PREDICTED: 39S ribosomal protein L12, mitochondrial [Gallus gallus]	gi|363740917	1	0	0	1	2	0	0	1
integrin-linked protein kinase [Gallus gallus]	gi|45383724	2	0	0	0	3	0	0	0
PREDICTED: calcium-binding mitochondrial carrier protein SCaMC-1 [Gallus gallus]	gi|513196784	1	2	0	0	4	3	0	0
PREDICTED: LOW QUALITY PROTEIN: serine hydroxymethyltransferase, mitochondrial [Melopsittacus undulatus]	gi|527242440	1	0	0	1	2	0	0	3
hsc70-interacting protein [Gallus gallus]	gi|71896903	0	0	2	1	0	0	2	2
PREDICTED: NEDD8-conjugating enzyme Ubc12 isoform 1 [Danio rerio]	gi|326676857	3	0	0	0	3	0	0	0
Cathepsin L1 [Homo sapiens]	gi|148745204	1	0	0	0	1	0	0	0
ADP-ribosylation factor 4 [Dicentrarchus labrax]	gi|317418613	0	0	1	0	0	0	1	0
T-complex protein 1 subunit delta [Gallus gallus]	gi|46048906	1	3	1	0	1	4	1	0
PREDICTED: IST1 homolog [Taeniopygia guttata]	gi|224064625	1	0	1	1	2	0	2	1
PREDICTED: pyrroline-5-carboxylate reductase 1, mitochondrial isoform X1 [Gallus gallus]	gi|363740925	0	1	0	2	0	1	0	2
hydroxyacyl-coenzyme A dehydrogenase, mitochondrial [Gallus gallus]	gi|482845615	1	0	0	1	1	0	0	1
PREDICTED: ribulose-phosphate 3-epimerase [Taeniopygia guttata]	gi|224055996	0	0	1	1	0	0	2	2
PREDICTED: oxidoreductase HTATIP2 isoform X2 [Gallus gallus]	gi|50750962	1	0	0	2	1	0	0	3
alpha-centractin [Gallus gallus]	gi|56118984	1	2	0	0	1	3	0	0
S-formylglutathione hydrolase [Gallus gallus]	gi|480540346	1	2	0	0	2	3	0	0
NSFL1 cofactor p47 [Gallus gallus]	gi|71894957	2	1	0	0	5	1	0	0
synemin [Gallus gallus]	gi|518832152	1	1	0	0	2	1	0	0
translin [Gallus gallus]	gi|45384190	1	0	0	0	2	0	0	0
PREDICTED: parathymosin [Falco cherrug]	gi|541957310	0	0	2	0	0	0	3	0
thioredoxin domain-containing protein 5 precursor [Gallus gallus]	gi|57530789	0	0	0	2	0	0	0	3
PREDICTED: eukaryotic translation initiation factor 4H-like isoformX1 [Gallus gallus]	gi|363741113	2	0	0	0	2	0	0	0
lysosomal protective protein precursor [Gallus gallus]	gi|71895603	0	0	1	0	0	0	3	0
PREDICTED: eukaryotic translation initiation factor 3 subunit K-like, partial [Gallus gallus]	gi|513236460	2	0	0	0	4	0	0	0
membrane-associated progesterone receptor component 2 [Gallus gallus]	gi|57530130	2	0	1	1	3	0	1	1
PREDICTED: microtubule-associated protein RP/EB family member 3 isoform X1 [Ficedula albicollis]	gi|525030133	1	0	0	0	3	0	1	0
PREDICTED: GTPase NRas-like [Ceratotherium simum simum]	gi|478533346	1	0	0	0	1	0	0	0
dynactin subunit 2 [Gallus gallus]	gi|45382201	1	2	0	0	2	3	0	0
PREDICTED: alpha-soluble NSF attachment protein [Alligator mississippiensis]	gi|564251939	1	0	0	2	2	0	0	3
decorin precursor [Gallus gallus]	gi|71896943	1	1	0	0	2	2	0	0
PREDICTED: tricarboxylate transport protein, mitochondrial [Gallus gallus]	gi|118098357	0	1	0	2	0	1	0	4
PREDICTED: LOW QUALITY PROTEIN: thy-1 membrane glycoprotein-like [Meleagris gallopavo]	gi|326933312	2	1	0	0	3	1	0	0
ran-specific GTPase-activating protein [Gallus gallus]	gi|57525160	0	0	1	2	0	0	1	2
60S ribosomal protein L10 [Chelonia mydas]	gi|466001414	0	1	0	1	0	2	0	1
PREDICTED: G-rich sequence factor 1 isoform X3 [Gallus gallus]	gi|513183293	0	0	1	2	0	0	1	2
calcineurin-like phosphoesterase domain containing 1 [Gallus gallus]	gi|229606091	2	0	0	0	2	0	0	0
alpha-actinin [Gallus gallus]	gi|211083	1	0	0	0	2	0	0	0
mitochondrial glutamate carrier 1 [Gallus gallus]	gi|355390235	0	0	0	2	0	0	0	3
PREDICTED: cysteine-rich protein 2 [Gallus gallus]	gi|513196126	1	0	0	0	2	0	0	0
PREDICTED: mothers against decapentaplegic homolog 2-like isoformX2 [Gallus gallus]	gi|363743937	1	0	0	0	2	0	0	0
isocitrate dehydrogenase [NAD] subunit alpha, mitochondrial [Gallus gallus]	gi|347360902	0	1	1	0	0	1	1	0
PREDICTED: adenylyl cyclase-associated protein 2-like [Meleagris gallopavo]	gi|326916961	1	0	1	0	2	0	1	0
PREDICTED: transcriptional activator protein Pur-beta, partial [Falco peregrinus]	gi|529431997	0	1	1	0	0	2	1	0
grpE protein homolog 1, mitochondrial [Gallus gallus]	gi|57530061	0	0	0	1	0	0	0	1
beta-lactamase-like protein 2 [Gallus gallus]	gi|475808444	0	0	0	2	0	0	0	2
protein phosphatase 1, catalytic subunit, beta isoform [Homo sapiens]	gi|54696354	0	2	0	0	0	3	0	0
PREDICTED: cytochrome b-c1 complex subunit 8 isoformX2 [Gallus gallus]	gi|50755204	1	0	0	0	1	0	0	0
PREDICTED: dipeptidyl peptidase 1 [Gallus gallus]	gi|513166307	2	0	0	0	3	0	0	0
PREDICTED: peroxisomal 2,4-dienoyl-CoA reductase isoform X1 [Chrysemys picta bellii]	gi|530607890	0	0	0	2	0	0	0	4
heat shock 70 kDa protein 4L [Gallus gallus]	gi|60302800	0	0	0	2	0	0	0	3
PREDICTED: ubiquitin-like modifier-activating enzyme 1-like, partial [Melopsittacus undulatus]	gi|527244314	0	1	0	0	0	2	0	0
transaldolase [Gallus gallus]	gi|71894765	0	1	0	0	0	1	0	0
PREDICTED: 2-acylglycerol O-acyltransferase 2 isoform X3 [Gallus gallus]	gi|513166846	0	0	0	1	0	0	0	1
U2 small nuclear ribonucleoprotein A' [Gallus gallus]	gi|347300441	0	0	1	0	0	0	2	0
eukaryotic translation initiation factor 2 subunit 1 [Gallus gallus]	gi|57529969	1	1	0	0	1	1	0	0
PREDICTED: T-complex protein 1 subunit gamma, partial [Gallus gallus]	gi|513239679	2	0	1	0	2	0	1	0
PREDICTED: 6-phosphofructokinase type C-like [Meleagris gallopavo]	gi|326921560	0	1	0	0	0	1	0	0
coatomer subunit gamma [Gallus gallus]	gi|71895411	0	2	0	0	0	2	0	0
39S ribosomal protein L28, mitochondrial [Gallus gallus]	gi|309243067	2	0	0	0	3	0	0	0
PREDICTED: MOB kinase activator 1B isoform X2 [Gallus gallus]	gi|363733360	2	0	0	0	2	0	0	0
alcohol dehydrogenase 6 [Gallus gallus]	gi|45384164	0	0	0	2	0	0	0	2
PREDICTED: synaptopodin-2 isoform X3 [Gallus gallus]	gi|513183561	1	0	0	0	1	0	0	0
PREDICTED: EF-hand domain-containing protein D1 [Chrysemys picta bellii]	gi|530647427	1	0	0	0	2	0	0	0
PREDICTED: activated RNA polymerase II transcriptional coactivator p15-like isoform X1 [Gallus gallus]	gi|363747248	0	1	0	0	0	1	0	0
UDP-glucose pyrophosphorylase 2, isoform CRA_d [Homo sapiens]	gi|119620362	0	1	0	0	0	1	0	0
RecName: Full=Spliceosome RNA helicase DDX39B; AltName: Full=56 kDa U2AF65-associated protein; AltName: Full=DEAD box protein UAP56	gi|61217546	0	1	0	0	0	1	0	0
caspase-17/a [Gallus gallus]	gi|162424571	0	0	0	1	0	0	0	1
pyruvate dehydrogenase E1 component subunit beta, mitochondrial [Gallus gallus]	gi|310750374	1	0	0	0	1	0	0	0
prostaglandin reductase 1 [Gallus gallus]	gi|71895311	0	0	0	1	0	0	0	1
